# Supplementary material for: Tectomer-Mediated Optical Nanosensors for Tyramine Determination
Source: Sensors (Basel). 2023 Feb 24;23(5):2524. doi: 10.3390/s23052524 (PMC10007293; doi:10.3390/s23052524)
Supplement: Supplementary file 1 [file sensors-23-02524-s001.zip]

Archive with 1 entries (1 files):
- sensors-2191386-supplementary.pdf
